# Supplementary material for: Cancer immune therapy with PD-1-dependent CD137 co-stimulation provides localized tumour killing without systemic toxicity
Source: Nat Commun. 2021 Nov 4;12:6360. doi: 10.1038/s41467-021-26645-6 (PMC8569200; doi:10.1038/s41467-021-26645-6)
Supplement: Supplementary file 4 — Source Data [file 41467_2021_26645_MOESM4_ESM.xlsx]

## Sheet: Fig1e
Concentration(nM)	IBI319		αPD-1		αCD137		hIgG1
50	8027	8135	3532	3201	87.4	82.2	102	107
12.5	8736	8355	3455	3406	75.8	75.8	48.8	25.7
3.125	6926	6926	3286	3359	77.1	70.6	47.5	42.4
0.78125	3095	3312	2750	2728	50.1	62.9	51.4	24.4
0.195313	1106	1089	1280	1280	33.4	44.9	39.8	56.5
0.048828	416	399	540	504	7.7	12.8	53.9	23.1
0.012207	215	190	308	285	-11.6	0	34.7	21.8
0.003052	147	136	263	258	-10.3	56.5	52.6	15.4
0.000763	103	66.8	105	83.5	7.7	-8.98	68.1	87.4
data shows two technical replicates of one representative T cell donor.

## Sheet: Fig1f
Jurkat-CD137+CHO-S
Concentration(nm)	IBI319		α-CD137		hIgG
200	628	634	2402	2457	1634	1552
50	526	505	2457	2448	545	562
12.5	445	407	2128	2081	398	411
3.125	403	364	1464	1407	361	385
0.78125	403	376	840	834	453	387
0.195313	448	358	537	652	362	364
0.048828	370	356	534	422	365	381
0.012207	434	479	440	466	388	422
0.003052	454	393	417	332	397	383
0.000763	432	425	368	416	393	554
Jurkat-CD137+CHO-S-PD-1
Concentration(nm)	IBI319		anti-CD137		hIgG
200	7402	6642	2295	2261	1727	1587
50	6510	6749	2439	2582	584	588
12.5	4661	4376	2177	2153	413	416
3.125	2177	2097	1491	1491	350	368
0.78125	731	765	864	943	358	398
0.195313	401	499	558	578	362	376
0.048828	364	374	407	401	368	393
0.012207	341	369	348	395	381	388
0.003052	405	387	365	383	378	380
0.000763	350	358	370	366	354	487
data shows two technical replicates of one representative experiment.

## Sheet: Fig2a
##BLOCKS= 5	Concentration(nM)	IBI319			αPD-1			αCD137			αPD-1+αCD137			hIgG1
Plate:	2000	3.35258	3.32955	4.31425	2.91791	2.97953	3.40501	1.08612	1.05195	1.02351	3.55035	3.5389	4.3231	0.999334	0.999865	1.11474
	500	3.50632	3.68507	4.45923	3.79638	4.00236	4.86921	1.19204	1.16695	1.08582	3.79541	4.1617	5.04467	1.04762	1.07227	1.14721
	125	3.43744	3.46069	4.27431	3.75535	4.40044	5.0331	1.24713	1.20645	1.19019	3.96472	4.41104	5.14022	1.13428	1.09157	1.13078
	31.25	3.0122	3.0097	3.6225	3.99808	4.19546	5.13624	1.17026	1.18191	1.11239	3.75702	4.23056	4.85648	1.10764	1.05522	1.15255
	7.8125	2.30961	2.28054	2.58359	3.78743	4.10215	4.60413	1.20282	1.19137	1.12479	3.34717	3.44964	4.09938	1.15032	1.03251	1.10922
	1.95312	1.63622	1.58426	1.75993	2.62868	3.14525	3.28969	1.16915	1.15253	1.10878	2.18888	2.67125	2.728	1.12922	1.06117	1.13003
	0.488281	1.20935	1.28045	1.26773	1.79158	2.17822	2.08612	1.15965	1.14733	1.04142	1.45562	1.7563	1.66208	1.14331	1.05797	1.10896
	0.12207	1.0622	1.15351	1.13947	1.25961	1.55328	1.46157	1.17604	1.12207	1.10458	1.18537	1.348	1.35858	1.12594	1.02633	1.12149
	0.0305176	1.04155	1.06055	1.16158	1.11599	1.25614	1.24634	1.14769	1.13875	1.12803	1.08946	1.21941	1.27978	1.06077	1.06427	1.15907
	0.00762939	1.02939	1.07518	1.15622	1.05892	1.2471	1.24709	1.09925	1.22179	1.11482	1.12712	1.32811	1.29233	1.09594	1.1926	1.10094
	0.00190735	0.992623	1.04305	1.10095	1.04965	1.17064	1.24626	1.03985	1.10796	1.08872	1.00482	1.1877	1.1643	1.10452	1.14995	1.00898
	data shows three technical replicates of one representative experiment.
~End
Plate:
~End
Plate:
~End
Plate:
~End
Plate:
~End
Original Filename: 20191120 4-1BB agonist assay; Date Last Saved: 11/20/2019 7:11:57 PM

## Sheet: Fig2b
source data														statistics
with CHO-S-PD-1
Concentration(nM)	IBI319		IBI308		anti-CD137		IBI308+anti-CD137		hIgG					Compare column means (main column effect)
80	111.805	109.595	2.06446	1.95483	3.16166	3.29076	3.45498	3.31047	1.13101	0.96263				Number of families	1
26.6667	118.739	110.022	2.11716	2.28871	2.94037	3.12402	2.36743	2.29363	1.33298	0.98727				Number of comparisons per family	4
8.88889	110.375	107.139	2.14613	2.24969	2.34811	1.84682	1.81419	1.78768	1.10686	0.90883				Alpha	0.05
2.96296	97.5074	96.1811	2.12199	1.97454	1.53979	1.57166	1.43397	1.40493	1.11652	1.04148				Dunnett's multiple comparisons test	Mean Diff.	95.00% CI of diff.	Significant?	Summary	Adjusted P Value
0.987654	72.3308	68.3561	1.91036	1.72402	1.45329	1.223	1.14992	1.32115	1.02478	1.08049				IBI319 vs. IBI308	49.42	22.14 to 76.70	Yes	***	0.0004
0.329218	37.4334	39.4657	1.34747	1.3655	1.21268	1.23778	1.08272	0.95277	1.03444	0.99713				IBI319 vs. anti-CD137	49.31	22.03 to 76.59	Yes	***	0.0004
0.109739	13.5749	14.3618	1.18854	1.13963	1.15474	1.13963	0.90448	1.07556	0.96725	1.11006				IBI319 vs. IBI308+anti-CD137	49.48	22.20 to 76.76	Yes	***	0.0004
0.03658	2.94963	3.94415	1.13583	0.98727	1.16923	1.06078	1.29436	0.96263	1.05375	0.99713				IBI319 vs. hIgG	49.89	22.62 to 77.17	Yes	***	0.0004
0.012193	1.21268	1.38522	0.84212	1.08049	0.90931	1.17372	0.94311	1.01684	1.00105	1.02177				Test details	Mean 1	Mean 2	Mean Diff.	SE of diff.	N1	N2	q	DF
0.004064	1.1644	1.11499	1.10686	1.05585	1.18371	1.13963	0.92379	0.9039	1.03927	1.12977				IBI319 vs. IBI308	50.96	1.535	49.42	10.33	22	22	4.784	21
0.001355	1.17406	1.19836	1.00587	0.97248	1.15957	1.15934	1.14509	1.00205	1.14066	1.16427				IBI319 vs. anti-CD137	50.96	1.645	49.31	10.33	22	22	4.773	21.01
														IBI319 vs. IBI308+anti-CD137	50.96	1.479	49.48	10.33	22	22	4.789	21.01
														IBI319 vs. hIgG	50.96	1.061	49.89	10.33	22	22	4.83	21
without CHO-S-PD-1
Concentration(nM)	IBI319		IBI308		anti-CD137		IBI308+anti-CD137		hIgG					Compare column means (main column effect)
80	4.69338	5.02838	1.12611	1.18791	3.99017	4.35608	4.41238	4.34898	0.91085	0.94075
26.6667	1.7961	2.5881	1.22508	1.04659	3.98187	3.8044	3.71678	2.68035	0.92746	0.80594				Number of families	1
8.88889	1.25831	1.16663	1.18355	0.92656	3.06271	2.49645	2.15255	1.87382	0.91085	1.09626				Number of comparisons per family	4
2.96296	0.89424	1.31563	1.18355	1.23049	1.88746	1.54151	1.99474	1.27306	0.84441	1.12465				Alpha	0.05
0.987654	0.98491	1.25177	1.13441	1.16663	1.3905	1.20211	1.16694	1.30854	1.05966	1.10336
0.329218	1.00152	0.84851	1.05136	1.0395	1.21678	1.01112	1.09288	1.2092	1.03475	1.06788				Dunnett's multiple comparisons test	Mean Diff.	95.00% CI of diff.	Significant?	Summary	Adjusted P Value
0.109739	1.13441	0.89108	1.25	1.08917	1.26661	1.0324	1.16694	1.02531	1.07627	1.17372
0.03658	1.01813	0.84851	1.25	1.15244	1.15864	1.19501	1.32475	1.14593	1.3905	1.0324				IBI319 vs. IBI308	0.3963	-0.2532 to 1.046	No	ns	0.333
0.012193	1.09288	1.06079	1.17525	0.88399	1.15864	1.19501	1.15033	1.05369	1.1095	0.91947				IBI319 vs. anti-CD137	-0.3625	-1.245 to 0.5204	No	ns	0.6838
0.004064	1.18355	1.26596	0.98491	0.81303	1.01813	1.06788	1.01813	0.8627	1.01813	1.12465				IBI319 vs. IBI308+anti-CD137	-0.237	-1.090 to 0.6155	No	ns	0.889
0.001355	1.01813	0.91947	1.17525	1.26596	1.13441	1.06788	1.26661	1.23049	1.40712	1.0395				IBI319 vs. hIgG	0.461	-0.1896 to 1.112	No	ns	0.2188
														Test details	Mean 1	Mean 2	Mean Diff.	SE of diff.	N1	N2	q	DF
														IBI319 vs. IBI308	1.512	1.116	0.3963	0.2464	22	22	1.608	21.49
														IBI319 vs. anti-CD137	1.512	1.874	-0.3625	0.3479	22	22	1.042	42
														IBI319 vs. IBI308+anti-CD137	1.512	1.749	-0.237	0.3359	22	22	0.7058	41.83
														IBI319 vs. hIgG	1.512	1.051	0.461	0.247	22	22	1.866	21.71
CHO-S-PD-1: Jurkat-CD137
Concentration(nM)	2:1(IBI319)		0.2:1(IBI319)		0.02:1(IBI319)		2:1(anti-CD137)		0.2:1(anti-CD137)		0.02:1(anti-CD137)			Compare column means (main column effect)
80	111.805	109.595	31.8949	30.3943	8.63825	8.81831	3.16166	3.29076	7.42868	5.28066	5.18546	4.83038
26.6667	118.739	110.022	29.6249	29.0246	5.05268	5.01094	2.94037	3.12402	5.94177	4.35212	3.99396	3.77769		Number of families	1
8.88889	110.375	107.139	27.0926	29.6532	5.22721	4.43908	2.34811	1.84682	3.85492	3.62513	3.1822	2.89953		Number of comparisons per family	15
2.96296	97.5074	96.1811	25.1324	27.6506	4.09657	4.28316	1.53979	1.57166	2.49505	2.21821	2.06312	1.62404		Alpha	0.05
0.987654	72.3308	68.3561	24.8697	25.2167	4.06639	3.94618	1.45329	1.223	2.08215	1.67435	1.78046	1.03458
0.329218	37.4334	39.4657	19.1201	20.3439	3.14598	3.21841	1.21268	1.23778	1.65552	1.19126	1.28706	1.08286		Tukey's multiple comparisons test	Mean Diff.	95.00% CI of diff.	Significant?	Summary	Adjusted P Value
0.109739	13.5749	14.3618	12.2729	11.9071	2.79693	3.08563	1.15474	1.13963	1.33203	1.05049	1.07079	0.80624
0.03658	2.94963	3.94415	6.58445	6.30762	2.13555	2.12348	1.16923	1.06078	1.13479	0.93324	1.01647	1.10097		2:1(IBI319) vs. 0.2:1(IBI319)	34.25	1.309 to 67.19	Yes	*	0.0383
0.012193	1.21268	1.38522	2.91697	2.27468	1.45555	1.22721	0.90931	1.17372	1.12538	0.93324	1.26946	0.83591		2:1(IBI319) vs. 0.02:1(IBI319)	47.44	15.10 to 79.77	Yes	**	0.0019
0.004064	1.1644	1.11499	1.53358	1.29909	1.32931	1.23928	1.18371	1.13963	1.31791	0.78777	0.90834	1.0044		2:1(IBI319) vs. 2:1(anti-CD137)	49.31	16.99 to 81.63	Yes	**	0.0013
0.001355	1.17406	1.19836	1.16302	1.25203	1.12511	0.99233	1.15957	1.15934	1.09283	1.04107	1.12511	0.92644		2:1(IBI319) vs. 0.2:1(anti-CD137)	48.57	16.24 to 80.90	Yes	**	0.0015
														2:1(IBI319) vs. 0.02:1(anti-CD137)	49.01	16.68 to 81.34	Yes	**	0.0013
														0.2:1(IBI319) vs. 0.02:1(IBI319)	13.19	5.180 to 21.19	Yes	***	0.0005
														0.2:1(IBI319) vs. 2:1(anti-CD137)	15.06	7.130 to 22.99	Yes	****	<0.0001
note:														0.2:1(IBI319) vs. 0.2:1(anti-CD137)	14.32	6.335 to 22.30	Yes	***	0.0002
	IBI308 is αPD-1 in the manuscript													0.2:1(IBI319) vs. 0.02:1(anti-CD137)	14.76	6.807 to 22.71	Yes	***	0.0001
	anti-CD137 is αCD137 in the manuscript													0.02:1(IBI319) vs. 2:1(anti-CD137)	1.875	0.3554 to 3.395	Yes	**	0.0093
	data shows two technical replicates of one representative experiment.													0.02:1(IBI319) vs. 0.2:1(anti-CD137)	1.132	-0.7046 to 2.969	No	ns	0.4513
														0.02:1(IBI319) vs. 0.02:1(anti-CD137)	1.575	-0.08516 to 3.235	No	ns	0.0713
														2:1(anti-CD137) vs. 0.2:1(anti-CD137)	-0.7431	-2.068 to 0.5815	No	ns	0.5342
														2:1(anti-CD137) vs. 0.02:1(anti-CD137)	-0.3003	-1.321 to 0.7208	No	ns	0.9465
														0.2:1(anti-CD137) vs. 0.02:1(anti-CD137)	0.4429	-1.046 to 1.932	No	ns	0.9463
														Test details	Mean 1	Mean 2	Mean Diff.	SE of diff.	N1	N2	q	DF
														2:1(IBI319) vs. 0.2:1(IBI319)	50.96	16.71	34.25	10.64	22	22	4.554	23.51
														2:1(IBI319) vs. 0.02:1(IBI319)	50.96	3.521	47.44	10.34	22	22	6.488	21.09
														2:1(IBI319) vs. 2:1(anti-CD137)	50.96	1.645	49.31	10.33	22	22	6.75	21.01
														2:1(IBI319) vs. 0.2:1(anti-CD137)	50.96	2.389	48.57	10.34	22	22	6.644	21.06
														2:1(IBI319) vs. 0.02:1(anti-CD137)	50.96	1.946	49.01	10.33	22	22	6.707	21.03
														0.2:1(IBI319) vs. 0.02:1(IBI319)	16.71	3.521	13.19	2.574	22	22	7.244	22.42
														0.2:1(IBI319) vs. 2:1(anti-CD137)	16.71	1.645	15.06	2.537	22	22	8.395	21.18
														0.2:1(IBI319) vs. 0.2:1(anti-CD137)	16.71	2.389	14.32	2.563	22	22	7.9	22.05
														0.2:1(IBI319) vs. 0.02:1(anti-CD137)	16.71	1.946	14.76	2.549	22	22	8.191	21.57
														0.02:1(IBI319) vs. 2:1(anti-CD137)	3.521	1.645	1.875	0.495	22	22	5.357	26.25
														0.02:1(IBI319) vs. 0.2:1(anti-CD137)	3.521	2.389	1.132	0.6146	22	22	2.605	41.06
														0.02:1(IBI319) vs. 0.02:1(anti-CD137)	3.521	1.946	1.575	0.5513	22	22	4.04	35.43
														2:1(anti-CD137) vs. 0.2:1(anti-CD137)	1.645	2.389	-0.7431	0.4335	22	22	2.424	28.03
														2:1(anti-CD137) vs. 0.02:1(anti-CD137)	1.645	1.946	-0.3003	0.3378	22	22	1.257	33.17
														0.2:1(anti-CD137) vs. 0.02:1(anti-CD137)	2.389	1.946	0.4429	0.4968	22	22	1.261	38.55

## Sheet: Fig2c
source data
	IgG			IBI319
Jurkat-CD137-NFκB-Luc2P-PD-1	1.03706	0.914765	0.965517	0.413134	0.267368	0.701446
Jurkat-CD137-NFκB-Luc+CHO-S-PD-1	1.03733	0.965263	0.935741	0.057775	0.043789	0.045547
data shows three independent experiments
statistics
Table Analyzed	Data 1
Column B	Jurkat-CD137-NFκB-Luc+CHO-S-PD-1
vs.	vs.
Column A	Jurkat-CD137-NFκB-Luc2P-PD-1
Unpaired t test
P value	0.0321
P value summary	*
Significantly different (P < 0.05)?	Yes
One- or two-tailed P value?	Two-tailed
t, df	t=3.225, df=4
How big is the difference?
Mean of column A	0.4606
Mean of column B	0.04904
Difference between means (B - A) ± SEM	-0.4116 ± 0.1276
95% confidence interval	-0.7659 to -0.05729
R squared (eta squared)	0.7223
F test to compare variances
F, DFn, Dfd	840.8, 2, 2
P value	0.0024
P value summary	**
Significantly different (P < 0.05)?	Yes
Data analyzed
Sample size, column A	3
Sample size, column B	3

## Sheet: Fig2d
source data
	hIgG1			IBI319			αPD-1			αCD137			αPD-1 + αCD137
200	1.33725	1.39856	0.48933	9.18	7.27	6.49	4.79938	6.12022	4.1	1.27381	0.647428	0.298073	5.0001	5.20927	3.71471
50	0.717927	0.676678	0.388948	5.33	8.73	5.44	4.56472	6.55289	5.12597	0.688708	0.602528	0.347847	3.75058	4.97289	2.97048
12.5	0.479446	0.611526	0.30104	4.86	5.03	4.79	3.37802	5.45299	4.47738	0.507136	0.85389	0.485094	3.73345	4.023	4.14536
3.125	0.415638	0.863551	0.326464	4.84	5.56	3.42	4.4434	4.63012	3.42966	0.995059	0.743696	0.381613	3.83492	4.684	4.22198
0.781	0.464341	0.740702	0.438074	3.24	2.14	4.33	3.33638	4.96685	2.98944	0.749392	0.728607	0.309506	2.59376	4.18902	2.42018
data from 3 PBMC donors
statistics
Table Analyzed	200		Table Analyzed	200			Table Analyzed	200
Column C	308		Column D	anti-CD137			Column E	IBI308+anti-CD137
vs.	vs.		vs.	vs.			vs.	vs.
Column B	319		Column B	319			Column B	319
Ratio paired t test			Ratio paired t test				Ratio paired t test
P value	0.0912		P value	0.0162			P value	0.0274
P value summary	ns		P value summary	*			P value summary	*
Significantly different (P < 0.05)?	No		Significantly different (P < 0.05)?	Yes			Significantly different (P < 0.05)?	Yes
One- or two-tailed P value?	Two-tailed		One- or two-tailed P value?	Two-tailed			One- or two-tailed P value?	Two-tailed
t, df	t=3.081, df=2		t, df	t=7.755, df=2			t, df	t=5.921, df=2
Number of pairs	3		Number of pairs	3			Number of pairs	3
How big is the difference?			How big is the difference?				How big is the difference?
Geometric mean of ratios	0.6527		Geometric mean of ratios	0.08279			Geometric mean of ratios	0.6068
SD of log(ratios)	0.1042		SD of log(ratios)	0.2417			SD of log(ratios)	0.06347
SEM of log(ratios)	0.06014		SEM of log(ratios)	0.1395			SEM of log(ratios)	0.03664
95% confidence interval	0.3597 to 1.184		95% confidence interval	0.02078 to 0.3298			95% confidence interval	0.4220 to 0.8723
R squared (partial eta squared)	0.826		R squared (partial eta squared)	0.9678			R squared (partial eta squared)	0.946
How effective was the pairing?			How effective was the pairing?				How effective was the pairing?
Correlation coefficient (r)	0.2026		Correlation coefficient (r)	0.9722			Correlation coefficient (r)	0.6736
P value (one tailed)	0.4351		P value (one tailed)	0.0752			P value (one tailed)	0.2647
P value summary	ns		P value summary	ns			P value summary	ns
Was the pairing significantly effective?	No		Was the pairing significantly effective?	No			Was the pairing significantly effective?	No
Table Analyzed	50		Table Analyzed	50			Table Analyzed	50
Column C	308		Column D	anti-CD137			Column E	IBI308+anti-CD137
vs.	vs.		vs.	vs.			vs.	vs.
Column B	319		Column B	319			Column B	319
Ratio paired t test			Ratio paired t test				Ratio paired t test
P value	0.1267		P value	0.0079			P value	0.0232
P value summary	ns		P value summary	**			P value summary	*
Significantly different (P < 0.05)?	No		Significantly different (P < 0.05)?	Yes			Significantly different (P < 0.05)?	Yes
One- or two-tailed P value?	Two-tailed		One- or two-tailed P value?	Two-tailed			One- or two-tailed P value?	Two-tailed
t, df	t=2.535, df=2		t, df	t=11.17, df=2			t, df	t=6.456, df=2
Number of pairs	3		Number of pairs	3			Number of pairs	3
How big is the difference?			How big is the difference?				How big is the difference?
Geometric mean of ratios	0.8461		Geometric mean of ratios	0.08293			Geometric mean of ratios	0.6026
SD of log(ratios)	0.04959		SD of log(ratios)	0.1676			SD of log(ratios)	0.05901
SEM of log(ratios)	0.02863		SEM of log(ratios)	0.09679			SEM of log(ratios)	0.03407
95% confidence interval	0.6371 to 1.124		95% confidence interval	0.03179 to 0.2163			95% confidence interval	0.4300 to 0.8446
R squared (partial eta squared)	0.7626		R squared (partial eta squared)	0.9842			R squared (partial eta squared)	0.9542
How effective was the pairing?			How effective was the pairing?				How effective was the pairing?
Correlation coefficient (r)	0.9603		Correlation coefficient (r)	0.2968			Correlation coefficient (r)	0.875
P value (one tailed)	0.09		P value (one tailed)	0.4041			P value (one tailed)	0.1609
P value summary	ns		P value summary	ns			P value summary	ns
Was the pairing significantly effective?	No		Was the pairing significantly effective?	No			Was the pairing significantly effective?	No
Table Analyzed	12.5		Table Analyzed	12.5			Table Analyzed	12.5
Column C	308		Column D	anti-CD137			Column E	IBI308+anti-CD137
vs.	vs.		vs.	vs.			vs.	vs.
Column B	319		Column B	319			Column B	319
Ratio paired t test			Ratio paired t test				Ratio paired t test
P value	0.4656		P value	0.0063			P value	0.0265
P value summary	ns		P value summary	**			P value summary	*
Significantly different (P < 0.05)?	No		Significantly different (P < 0.05)?	Yes			Significantly different (P < 0.05)?	Yes
One- or two-tailed P value?	Two-tailed		One- or two-tailed P value?	Two-tailed			One- or two-tailed P value?	Two-tailed
t, df	t=0.8941, df=2		t, df	t=12.59, df=2			t, df	t=6.017, df=2
Number of pairs	3		Number of pairs	3			Number of pairs	3
How big is the difference?			How big is the difference?				How big is the difference?
Geometric mean of ratios	0.8897		Geometric mean of ratios	0.1215			Geometric mean of ratios	0.8101
SD of log(ratios)	0.09829		SD of log(ratios)	0.1259			SD of log(ratios)	0.02632
SEM of log(ratios)	0.05675		SEM of log(ratios)	0.07271			SEM of log(ratios)	0.0152
95% confidence interval	0.5071 to 1.561		95% confidence interval	0.05912 to 0.2497			95% confidence interval	0.6969 to 0.9418
R squared (partial eta squared)	0.2856		R squared (partial eta squared)	0.9875			R squared (partial eta squared)	0.9476
How effective was the pairing?			How effective was the pairing?				How effective was the pairing?
Correlation coefficient (r)	0.6071		Correlation coefficient (r)	0.9754			Correlation coefficient (r)	-0.05112
P value (one tailed)	0.2923		P value (one tailed)	0.0708			P value (one tailed)	0.4837
P value summary	ns		P value summary	ns			P value summary	ns
Was the pairing significantly effective?	No		Was the pairing significantly effective?	No			Was the pairing significantly effective?	No
Table Analyzed	3.125		Table Analyzed	3.125			Table Analyzed	3.125
Column C	308		Column D	anti-CD137			Column E	IBI308+anti-CD137
vs.	vs.		vs.	vs.			vs.	vs.
Column B	319		Column B	319			Column B	319
Ratio paired t test			Ratio paired t test				Ratio paired t test
P value	0.2407		P value	0.0087			P value	0.6876
P value summary	ns		P value summary	**			P value summary	ns
Significantly different (P < 0.05)?	No		Significantly different (P < 0.05)?	Yes			Significantly different (P < 0.05)?	No
One- or two-tailed P value?	Two-tailed		One- or two-tailed P value?	Two-tailed			One- or two-tailed P value?	Two-tailed
t, df	t=1.650, df=2		t, df	t=10.64, df=2			t, df	t=0.4651, df=2
Number of pairs	3		Number of pairs	3			Number of pairs	3
How big is the difference?			How big is the difference?				How big is the difference?
Geometric mean of ratios	0.9152		Geometric mean of ratios	0.1453			Geometric mean of ratios	0.9375
SD of log(ratios)	0.04037		SD of log(ratios)	0.1363			SD of log(ratios)	0.1044
SEM of log(ratios)	0.02331		SEM of log(ratios)	0.0787			SEM of log(ratios)	0.06025
95% confidence interval	0.7265 to 1.153		95% confidence interval	0.06663 to 0.3169			95% confidence interval	0.5161 to 1.703
R squared (partial eta squared)	0.5766		R squared (partial eta squared)	0.9827			R squared (partial eta squared)	0.09759
How effective was the pairing?			How effective was the pairing?				How effective was the pairing?
Correlation coefficient (r)	0.9882		Correlation coefficient (r)	0.8356			Correlation coefficient (r)	0.2983
P value (one tailed)	0.049		P value (one tailed)	0.1851			P value (one tailed)	0.4036
P value summary	*		P value summary	ns			P value summary	ns
Was the pairing significantly effective?	Yes		Was the pairing significantly effective?	No			Was the pairing significantly effective?	No
Table Analyzed	0.7		Table Analyzed	0.7			Table Analyzed	0.7
Column C	308		Column D	anti-CD137			Column E	IBI308+anti-CD137
vs.	vs.		vs.	vs.			vs.	vs.
Column B	319		Column B	319			Column B	319
Ratio paired t test			Ratio paired t test				Ratio paired t test
P value	0.6858		P value	0.0666			P value	0.9165
P value summary	ns		P value summary	ns			P value summary	ns
Significantly different (P < 0.05)?	No		Significantly different (P < 0.05)?	No			Significantly different (P < 0.05)?	No
One- or two-tailed P value?	Two-tailed		One- or two-tailed P value?	Two-tailed			One- or two-tailed P value?	Two-tailed
t, df	t=0.4680, df=2		t, df	t=3.679, df=2			t, df	t=0.1185, df=2
Number of pairs	3		Number of pairs	3			Number of pairs	3
How big is the difference?			How big is the difference?				How big is the difference?
Geometric mean of ratios	1.182		Geometric mean of ratios	0.1779			Geometric mean of ratios	0.9568
SD of log(ratios)	0.2683		SD of log(ratios)	0.353			SD of log(ratios)	0.2803
SEM of log(ratios)	0.1549		SEM of log(ratios)	0.2038			SEM of log(ratios)	0.1618
95% confidence interval	0.2547 to 5.483		95% confidence interval	0.02361 to 1.340			95% confidence interval	0.1925 to 4.755
R squared (partial eta squared)	0.0987		R squared (partial eta squared)	0.8713			R squared (partial eta squared)	0.006978
How effective was the pairing?			How effective was the pairing?				How effective was the pairing?
Correlation coefficient (r)	-0.977		Correlation coefficient (r)	-0.794			Correlation coefficient (r)	-0.9537
P value (one tailed)	0.0684		P value (one tailed)	0.208			P value (one tailed)	0.0973
P value summary	ns		P value summary	ns			P value summary	ns
Was the pairing significantly effective?	No		Was the pairing significantly effective?	No			Was the pairing significantly effective?	No

## Sheet: Fig2e
source data
with CHO-S
Concentration(nM)	IBI319			αPD-1			αCD137			αPD-1 + αCD137
400	0.634961	0.979333	0.573684	0.722864	0.899478	0.808422	0.736097	1.15295	0.604856	0.843931	0.91811	0.538003
40	0.747386	0.744559	0.633521	0.497214	0.788229	1.49004	0.596072	0.688065	0.702182	0.78815	0.636766	0.568096
4	0.724945	0.596263	0.426452	0.711883	0.498629	0.987311	0.685896	0.565925	0.514608	0.540791	0.59895	0.375662
with CHO-S-PD-1
Concentration(nM)	IBI319			αPD-1			αCD137			αPD-1 + αCD137
400	2.32751	4.29935	1.65774	0.752669	0.589968	0.673774	0.647895	0.669369	0.56243	0.547303	0.633589	0.667795
40	2.16168	4.16615	2.30071	0.641919	0.597848	0.879069	0.743195	0.777783	1.34081	0.442479	0.757515	1.00417
4	0.94679	1.28989	1.10617	0.876313	0.625641	0.785586	0.739577	0.732404	0.735491	0.568594	0.680156	0.684656
data from 3 PBMC donors
statistics
with CHO-S-PD-1
Table Analyzed	400			Table Analyzed	400			Data 9	400
Column B	αPD-1			Column C	αCD137			Data Set-D	αPD-1 + αCD137
vs.	vs.			vs.	vs.			vs.	vs.
Column A	IBI319			Column A	IBI319			Data Set-A	IBI319
Ratio paired t test				Ratio paired t test				Ratio paired t test
P value	0.0559			P value	0.0265			P value	0.0392
P value summary	ns			P value summary	*			P value summary	*
Significantly different (P < 0.05)?	No			Significantly different (P < 0.05)?	Yes			Significantly different (P < 0.05)?	Yes
One- or two-tailed P value?	Two-tailed			One- or two-tailed P value?	Two-tailed			One- or two-tailed P value?	Two-tailed
t, df	t=4.050, df=2			t, df	t=6.017, df=2			t, df	t=4.901, df=2
Number of pairs	3			Number of pairs	3			Number of pairs	3
How big is the difference?				How big is the difference?				How big is the difference?
Geometric mean of ratios	0.2622			Geometric mean of ratios	0.245			Geometric mean of ratios	0.2408
SD of log(ratios)	0.2486			SD of log(ratios)	0.1758			SD of log(ratios)	0.2185
SEM of log(ratios)	0.1435			SEM of log(ratios)	0.1015			SEM of log(ratios)	0.1262
95% confidence interval	0.06326 to 1.087			95% confidence interval	0.08961 to 0.6698			95% confidence interval	0.06898 to 0.8405
R squared (partial eta squared)	0.8913			R squared (partial eta squared)	0.9477			R squared (partial eta squared)	0.9231
How effective was the pairing?				How effective was the pairing?				How effective was the pairing?
Correlation coefficient (r)	-0.6747			Correlation coefficient (r)	0.8722			Correlation coefficient (r)	-0.09301
P value (one tailed)	0.2643			P value (one tailed)	0.1627			P value (one tailed)	0.4704
P value summary	ns			P value summary	ns			P value summary	ns
Was the pairing significantly effective?	No			Was the pairing significantly effective?	No			Was the pairing significantly effective?	No
Table Analyzed	40			Table Analyzed	40			Table Analyzed	40
Column B	αPD-1			Column C	αCD137			Column D	αPD-1 + αCD137
vs.	vs.			vs.	vs.			vs.	vs.
Column A	IBI319			Column A	IBI319			Column A	IBI319
Ratio paired t test				Ratio paired t test				Ratio paired t test
P value	0.0428			P value	0.0796			P value	0.0376
P value summary	*			P value summary	ns			P value summary	*
Significantly different (P < 0.05)?	Yes			Significantly different (P < 0.05)?	No			Significantly different (P < 0.05)?	Yes
One- or two-tailed P value?	Two-tailed			One- or two-tailed P value?	Two-tailed			One- or two-tailed P value?	Two-tailed
t, df	t=4.675, df=2			t, df	t=3.330, df=2			t, df	t=5.007, df=2
Number of pairs	3			Number of pairs	3			Number of pairs	3
How big is the difference?				How big is the difference?				How big is the difference?
Geometric mean of ratios	0.2535			Geometric mean of ratios	0.3344			Geometric mean of ratios	0.2533
SD of log(ratios)	0.2208			SD of log(ratios)	0.2474			SD of log(ratios)	0.2063
SEM of log(ratios)	0.1275			SEM of log(ratios)	0.1428			SEM of log(ratios)	0.1191
95% confidence interval	0.07167 to 0.8964			95% confidence interval	0.08123 to 1.377			95% confidence interval	0.07781 to 0.8243
R squared (partial eta squared)	0.9162			R squared (partial eta squared)	0.8472			R squared (partial eta squared)	0.9261
How effective was the pairing?				How effective was the pairing?				How effective was the pairing?
Correlation coefficient (r)	-0.5742			Correlation coefficient (r)	-0.3599			Correlation coefficient (r)	0.2614
P value (one tailed)	0.3053			P value (one tailed)	0.3828			P value (one tailed)	0.4158
P value summary	ns			P value summary	ns			P value summary	ns
Was the pairing significantly effective?	No			Was the pairing significantly effective?	No			Was the pairing significantly effective?	No
Table Analyzed	4			Table Analyzed	4			Table Analyzed	4
Column B	αPD-1			Column C	αCD137			Column D	αPD-1 + αCD137
vs.	vs.			vs.	vs.			vs.	vs.
Column A	IBI319			Column A	IBI319			Column A	IBI319
Ratio paired t test				Ratio paired t test				Ratio paired t test
P value	0.1793			P value	0.0476			P value	0.0081
P value summary	ns			P value summary	*			P value summary	**
Significantly different (P < 0.05)?	No			Significantly different (P < 0.05)?	Yes			Significantly different (P < 0.05)?	Yes
One- or two-tailed P value?	Two-tailed			One- or two-tailed P value?	Two-tailed			One- or two-tailed P value?	Two-tailed
t, df	t=2.032, df=2			t, df	t=4.420, df=2			t, df	t=11.05, df=2
Number of pairs	3			Number of pairs	3			Number of pairs	3
How big is the difference?				How big is the difference?				How big is the difference?
Geometric mean of ratios	0.6832			Geometric mean of ratios	0.6656			Geometric mean of ratios	0.5809
SD of log(ratios)	0.1411			SD of log(ratios)	0.06927			SD of log(ratios)	0.03698
SEM of log(ratios)	0.08145			SEM of log(ratios)	0.03999			SEM of log(ratios)	0.02135
95% confidence interval	0.3048 to 1.531			95% confidence interval	0.4479 to 0.9892			95% confidence interval	0.4701 to 0.7177
R squared (partial eta squared)	0.6736			R squared (partial eta squared)	0.9071			R squared (partial eta squared)	0.9839
How effective was the pairing?				How effective was the pairing?				How effective was the pairing?
Correlation coefficient (r)	-0.9793			Correlation coefficient (r)	-0.9972			Correlation coefficient (r)	0.8518
P value (one tailed)	0.0648			P value (one tailed)	0.024			P value (one tailed)	0.1755
P value summary	ns			P value summary	*			P value summary	ns
Was the pairing significantly effective?	No			Was the pairing significantly effective?	Yes			Was the pairing significantly effective?	No

## Sheet: Fig2.f
source data
-CMV	+CMV
PBMC	hIgG1	IBI319	αPD-1	αCD137	αPD-1 + αCD137
0.0870066	1.07299	3.09977	2.23657	1.60653	2.27907
0.0341047	0.822856	2.73623	1.77529	1.18742	2.00983
0.0618034	1.01727	3.69183	2.13663	1.36268	2.61154
data from 3 PBMC donors
statistics
Column E	IgG1		Column E	IgG1		Column E	IgG1		Column E	IgG1			Column B	CD137		Column C	IBI308		Column D	IBI308+CD137
vs.	vs.		vs.	vs.		vs.	vs.		vs.	vs.			vs.	vs.		vs.	vs.		vs.	vs.
Column A	IBI319		Column C	IBI308		Column B	CD137		Column D	IBI308+CD137			Column A	IBI319		Column A	IBI319		Column A	IBI319
Paired t test			Paired t test			Paired t test			Paired t test				Paired t test			Paired t test			Paired t test
P value	0.0114		P value	0.0035		P value	0.0202		P value	0.0098			P value	0.022		P value	0.0349		P value	0.0143
P value summary	*		P value summary	**		P value summary	*		P value summary	**			P value summary	*		P value summary	*		P value summary	*
Significantly different (P < 0.05)?	Yes		Significantly different (P < 0.05)?	Yes		Significantly different (P < 0.05)?	Yes		Significantly different (P < 0.05)?	Yes			Significantly different (P < 0.05)?	Yes		Significantly different (P < 0.05)?	Yes		Significantly different (P < 0.05)?	Yes
One- or two-tailed P value?	Two-tailed		One- or two-tailed P value?	Two-tailed		One- or two-tailed P value?	Two-tailed		One- or two-tailed P value?	Two-tailed			One- or two-tailed P value?	Two-tailed		One- or two-tailed P value?	Two-tailed		One- or two-tailed P value?	Two-tailed
t, df	t=9.300, df=2		t, df	t=16.77, df=2		t, df	t=6.934, df=2		t, df	t=10.02, df=2			t, df	t=6.635, df=2		t, df	t=5.210, df=2		t, df	t=8.277, df=2
Number of pairs	3		Number of pairs	3		Number of pairs	3		Number of pairs	3			Number of pairs	3		Number of pairs	3		Number of pairs	3
How big is the difference?			How big is the difference?			How big is the difference?			How big is the difference?				How big is the difference?			How big is the difference?			How big is the difference?
Mean of differences	-2.205		Mean of differences	-1.078		Mean of differences	-0.4145		Mean of differences	-1.329			Mean of differences	-1.79		Mean of differences	-1.126		Mean of differences	-0.8758
SD of differences	0.4107		SD of differences	0.1114		SD of differences	0.1035		SD of differences	0.2298			SD of differences	0.4674		SD of differences	0.3745		SD of differences	0.1833
SEM of differences	0.2371		SEM of differences	0.06429		SEM of differences	0.05977		SEM of differences	0.1327			SEM of differences	0.2699		SEM of differences	0.2162		SEM of differences	0.1058
95% confidence interval	-3.225 to -1.185		95% confidence interval	-1.355 to -0.8018		95% confidence interval	-0.6717 to -0.1573		95% confidence interval	-1.900 to -0.7582			95% confidence interval	-2.951 to -0.6293		95% confidence interval	-2.057 to -0.1961		95% confidence interval	-1.331 to -0.4205
R squared (partial eta squared)	0.9774		R squared (partial eta squared)	0.9929		R squared (partial eta squared)	0.9601		R squared (partial eta squared)	0.9805			R squared (partial eta squared)	0.9565		R squared (partial eta squared)	0.9314		R squared (partial eta squared)	0.9716
How effective was the pairing?			How effective was the pairing?			How effective was the pairing?			How effective was the pairing?				How effective was the pairing?			How effective was the pairing?			How effective was the pairing?
Correlation coefficient (r)	0.6413		Correlation coefficient (r)	1		Correlation coefficient (r)	0.9195		Correlation coefficient (r)	0.6982			Correlation coefficient (r)	0.288		Correlation coefficient (r)	0.6462		Correlation coefficient (r)	0.9971
P value (one tailed)	0.2784		P value (one tailed)	0.002		P value (one tailed)	0.1286		P value (one tailed)	0.254			P value (one tailed)	0.407		P value (one tailed)	0.2764		P value (one tailed)	0.0244
P value summary	ns		P value summary	**		P value summary	ns		P value summary	ns			P value summary	ns		P value summary	ns		P value summary	*
Was the pairing significantly effective?	No		Was the pairing significantly effective?	Yes		Was the pairing significantly effective?	No		Was the pairing significantly effective?	No			Was the pairing significantly effective?	No		Was the pairing significantly effective?	No		Was the pairing significantly effective?	Yes

## Sheet: Fig3a
Days post tumor implantation	hIgG								αPD-1								IBI319								αCD137
0	0	0	0	0	0	0	0	0	0	0	0	0	0	0	0	0	0	0	0	0	0	0	0	0	0	0	0	0	0	0	0
11	121.36	123.81	130.6	135.53	140.06	145.73	152.22	153.67	121.34	129.6	130.55	133.36	137.14	142.57	151.55	156.37	121.87	127.2	132.5	135	139.06	145.97	147.52	155.25	122.71	124.6	132.09	133.1	143.24	152.48	157.11
13	225.47	292.17	200.27	201.98	267.46	279.64	263.39	223.09	168.48	258.36	201.78	189.73	187.98	225.07	231.8	251.46	173.72	201.01	203.21	181.18	240.16	198.42	186.05	229.62	188.63	157.53	224.61	182.42	148.07	185.67	199.63
15	321.82	358.25	274.15	290.19	420.51	388.9	407.39	380.67	195.02	307.41	250.68	227.17	199.04	303.02	263.8	353.01	253.87	289.83	244.45	228.1	279.8	227.43	205.57	237.54	339.93	227.85	346.98	247.48	216.59	247.62	336.6
18	510.54	700.12	445.03	438.7	730.68	580.03	750.19	685.25	344.98	487.26	406.33	274.4	212.73	416.47	271.55	467.6	405.06	371.77	284.68	275.08	395.18	284.52	205.77	242.07	745.51	324.54	542.85	527.39	377.95	536.48	810.86
20	633.05	889.4	479.25	555.18	896.37	743.13	1005.54	796.9	343.98	472.94	415.29	257.92	193.31	395.24	205.67	393.58	446.35	454.12	271.73	264.19	410.15	220.75	192.58	257.9	1007.41	367.65	702.38	739.49	509.66	694.08	1163.94
22	785.61	1533.77	579.23	746.3	1394.29	1093.65	1540.87	1051.66	354.14	434.16	314.99	203.37	202.13	407.62	160.43	404.77	526.77	455.47	258.54	226.34	412.82	167.67	149.22	236.51	1471.04	456.32	886.04	1054.08	686.51	1125.72	1660.21
25	1209.88	2182.74	778.33	917.21	2133.93	1402.15	2501.82	1446.33	447.44	450.74	338.22	133.93	259.54	462.67	144.65	492.15	800.05	452.7	258.35	221.15	333.12	123.1	106.47	240.07	2457.72	677.74	1233.39	1916.06	1094.34	1848.35	2492.72
27	1867.97	3257.62	1225.92	1428.78	3466.11	2233.48	3819.32	2012.98	698.46	495.18	400.31	94.94	415.5	532.96	112.33	602.02	972.72	455.2	243.53	183.39	322.86	83.28	84.47	240.13	4068.91	1038.25	1988.02	3791.13	1575.97	animal died	3392.78
29	sacrifice	sacrifice	sacrifice	sacrifice	sacrifice	sacrifice	sacrifice	sacrifice	1162.62	791.99	574.66	86.13	702.44	746.57	95.08	947.69	1282.78	600.49	162.81	118.28	298.7	66.95	49.98	190.99	sacrifice	sacrifice	sacrifice	sacrifice	sacrifice	sacrifice	sacrifice
32	sacrifice	sacrifice	sacrifice	sacrifice	sacrifice	sacrifice	sacrifice	sacrifice	2105.19	1649.6	952.68	39.44	1218.96	1518.39	68.97	1689.33	animal died	746.99	98.97	90.08	309.76	90.5	46.17	170.33	sacrifice	sacrifice	sacrifice	sacrifice	sacrifice	sacrifice	sacrifice

## Sheet: Fig3b
source data
Days post tumor implantation	hIgG 10mg/kg							IBI319 0.3mg/kg							IBI319 1mg/kg							IBI319 3mg/kg								IBI319 10mg/kg
0	0	0	0	0	0	0	0	0	0	0	0	0	0	0	0	0	0	0	0	0	0	0	0	0	0	0	0	0		0	0	0	0	0	0	0
9	183.27	140.87	126.84	113.05	112.8	93.18	93.17	176.8	142.6	123.87	118.09	109.76	97.69	90.17	167.02	143.81	138.66	119.51	108.72	99.33	89.92	161.41	144.53	137.83	121.83	108.26	100.56	89.38		155.56	144.62	135.8	123.43	107.88	103.51	86.22
13	349.23	301.53	297.38	179.12	206.2	255.02	287.85	225.82	224.93	317.15	252.97	281.9	197.39	202.61	224.99	168.4	250.1	185.94	115.87	85.84	59.31	282.67	272.48	217.5	182.66	130.3	154.12	110.55		166.1	131.93	179.97	140.01	105.45	181.22	70.35
16	443.1	508.41	791.18	274.38	328.7	322.08	390.75	240.18	387.16	546.31	295.24	456.17	210	257.25	273.33	208.09	408.98	207.03	155.52	104.67	120.32	261.76	404.13	220.66	134.74	133.71	196.72	65.16		97.57	133.75	202.26	135.89	78.75	148.37	53.32
20	883.19	1144.95	971.74	699.19	743.41	685.18	868.87	452.57	635.64	988.57	552.15	774.23	344.29	408.69	387.23	417.51	698	331.7	331.07	100.84	172.56	399.72	646.1	303.52	165.52	138.32	246.32	38.2		49.23	75.65	214.65	78.91	29.31	135.46	4
23	1125.98	1556.68	1229.33	1014.78	879.83	1387.74	1315.39	749.53	1152.34	1373.28	810.34	1520.96	694.77	544.09	399.45	831.46	1223.22	461.69	531.49	277.11	232.32	673.95	954.61	604.69	395.15	241.46	509.29	85.75		28.84	68.04	329.2	136.65	22	94.11	0
27	1903.8	2517.74	2359.57	1899.82	1787.12	2296.35	2505.43	1617.19	1918.03	3267.88	1550.01	2596.65	1244.7	1090.54	474.3	1450.82	2193.31	1268.81	1329.4	602.22	557.73	1942.21	2127.34	1638.38	1097.69	745.97	1436.47	250.5		0	84.21	990.08	434.07	0	110.36	0

[truncated: 26 more sheets: Fig3d, Fig3e, Fig3f, Fig4a, Fig4c, Suppl. Fig1b, Suppl. Fig1d, Suppl. Fig2a, Suppl. Fig2b, Suppl. Fig2c, Suppl. Fig2d, Suppl. Fig2e, Suppl. Fig2g, Suppl. Fig2h, Suppl. Fig3c, Suppl. Fig3d, Suppl. Fig3f, Suppl. Fig3g, Suppl. Fig3h, Suppl. Fig3i …]
